# Supplementary material for: Inheritance of paternal DNA damage by histone-mediated repair restriction
Source: Nature. 2022 Dec 21;613(7943):365–74. doi: 10.1038/s41586-022-05544-w (PMC9834056; doi:10.1038/s41586-022-05544-w)
Supplement: Supplementary file 2 — Complete statistical analyses. [file 41586_2022_5544_MOESM2_ESM.xlsx]

## Sheet: Fig.1a GLM
Figure 1a
Maternal exposure 30Gy							Paternal exposure 30Gy
Deviance Residuals:							Deviance Residuals:
Min 1Q Median 3Q Max							Min 1Q Median 3Q Max
-4.4232 -2.3805 -0.3346 1.9468 6.6319							-7.657 -5.787 -3.132 2.073 15.995
Coefficients:							Coefficients:
	Estimate	Std. Error	z value	Pr(>|z|)	Sign			Estimate	Std. Error	z value	Pr(>|z|)	Sign
(Intercept)	-0.25423413838424	0.216157240773911	-1.17615369938107	0.239533462606218			(Intercept)	-2.52572864430826	0.424264068711902	-5.95319950609194	2.62950427888642e-09	***
mutantsdFF	-1.9799956349451	0.25786260864108	-7.67849067136781	1.60973877885333e-14	***		mutantsdMF	1.08044498471362	0.427621755108244	2.5266370847763	0.0115160435349025	*
mutantsdFM	-2.25446137336681	0.265997109830288	-8.47551078583223	2.34050329500608e-17	***		mutantsdMM	0.588402238998217	0.428088171540799	1.37448843045676	0.169290099596455
---							---
Signif. codes: 0 ‘***’ 0.001 ‘**’ 0.01 ‘*’ 0.05 ‘.’ 0.1 ‘ ’ 1							Signif. codes: 0 ‘***’ 0.001 ‘**’ 0.01 ‘*’ 0.05 ‘.’ 0.1 ‘ ’ 1
$emmeans							$emmeans
mutants emmean SE df asymp.LCL asymp.UCL							mutants emmean SE df asymp.LCL asymp.UCL
dF -0.254 0.216 Inf -0.678 0.169							dM -2.53 0.4243 Inf -3.36 -1.69
dFF -2.234 0.141 Inf -2.510 -1.959							dMF -1.45 0.0535 Inf -1.55 -1.34
dFM -2.509 0.155 Inf -2.813 -2.205							dMM -1.94 0.0571 Inf -2.05 -1.83
Results are given on the logit (not the response) scale.							Results are given on the logit (not the response) scale.
Confidence level used: 0.95							Confidence level used: 0.95
$contrasts							$contrasts
contrast	estimate	SE	df	z.ratio	p.value		contrast	estimate	SE	df	z.ratio	p.value
dF - dFF	1.9799956349451	0.25786260864108	Inf	7.67849067136781	<0.0001		dM - dMF	-1.08044498471362	0.427621755108244	Inf	-2.5266370847763	0.0309297215613629
dF - dFM	2.25446137336681	0.265997109830288	Inf	8.47551078583223	<0.0001		dM - dMM	-0.588402238998217	0.428088171540799	Inf	-1.37448843045676	0.354332028757239
dFF - dFM	0.27446573842171	0.209283735381583	Inf	1.31145278882414	0.388732821562929		dMF - dMM	0.4920427457154	0.0782294577192197	Inf	6.28973739638378	<0.0001
Results are given on the log odds ratio (not the response) scale.							Results are given on the log odds ratio (not the response) scale.
P value adjustment: tukey method for comparing a family of 3 estimates							P value adjustment: tukey method for comparing a family of 3 estimates
Maternal exposure 60Gy							Paternal exposure 60Gy
Deviance Residuals:							Deviance Residuals:
Min 1Q Median 3Q Max							Min 1Q Median 3Q Max
-0.9284 -0.5939 -0.4393 0.7881 1.1745							-11.469 -3.713 0.919 3.203 11.086
Coefficients:							Coefficients:
Estimate Std. Error z value Pr(>|z|)							Estimate Std. Error z value Pr(>|z|)
(Intercept)	2.56494935739719	0.345914531298742	7.41498007547427	1.21643092881915e-13	***		(Intercept)	-1.80359392687505	0.288432431543705	-6.25308990817062	4.02410314773595e-10	***
mutantsdFF	-6.33540879840115	0.569440336116991	-11.1256762062243	9.40896935973334e-29	***		mutantsdMF	3.42721647029826	0.294543802252954	11.6356767451347	2.71428739547487e-31	***
mutantsdFM	-7.49038980515163	0.609479978352456	-12.2898045402568	1.02754179708556e-34	***		mutantsdMM	0.874057968676663	0.294341631504085	2.96953565219513	0.00298250201390253	**
---							---
Signif. codes: 0 ‘***’ 0.001 ‘**’ 0.01 ‘*’ 0.05 ‘.’ 0.1 ‘ ’ 1							Signif. codes: 0 ‘***’ 0.001 ‘**’ 0.01 ‘*’ 0.05 ‘.’ 0.1 ‘ ’ 1
$emmeans							$emmeans
mutants emmean SE df asymp.LCL asymp.UCL							mutants emmean SE df asymp.LCL asymp.UCL
dF 2.56 0.346 Inf 1.89 3.24							dM -1.80 0.2884 Inf -2.37 -1.238
dFF -3.77 0.452 Inf -4.66 -2.88							dMF 1.62 0.0597 Inf 1.51 1.741
dFM -4.93 0.502 Inf -5.91 -3.94							dMM -0.93 0.0587 Inf -1.04 -0.815
Results are given on the logit (not the response) scale.							Results are given on the logit (not the response) scale.
Confidence level used: 0.95							Confidence level used: 0.95
$contrasts							$contrasts
contrast estimate SE df z.ratio p.value							contrast estimate SE df z.ratio p.value
dF - dFF	6.33540879840115	0.569440336116991	Inf	11.1256762062243	<0.0001		dM - dMF	-3.42721647029826	0.294543802252954	Inf	-11.6356767451347	<0.0001
dF - dFM	7.49038980515163	0.609479978352456	Inf	12.2898045402568	<0.0001		dM - dMM	-0.874057968676663	0.294341631504085	Inf	-2.96953565219513	0.00838418809479291
dFF - dFM	1.15498100675048	0.67558449840289	Inf	1.70960258780494	0.201532106161906		dMF - dMM	2.5531585016216	0.0837049123390379	Inf	30.501895650763	<0.0001
Results are given on the log odds ratio (not the response) scale.							Results are given on the log odds ratio (not the response) scale.
P value adjustment: tukey method for comparing a family of 3 estimates							P value adjustment: tukey method for comparing a family of 3 estimates
							Paternal exposure 90Gy
							Deviance Residuals:
							Min 1Q Median 3Q Max
							-6.9950 -1.3007 0.9688 1.8968 6.3831
							Coefficients:
							Estimate Std. Error z value Pr(>|z|)
							(Intercept)	-2.49869995869366	0.424662551350252	-5.88396587066324	4.00550470589014e-09	***
							mutantsdMF	4.75148022091292	0.430756117998368	11.0305577155631	2.72171924976661e-28	***
							mutantsdMM	3.01756492901907	0.427460794132904	7.05927881676293	1.67368950532639e-12	***
							---
							Signif. codes: 0 ‘***’ 0.001 ‘**’ 0.01 ‘*’ 0.05 ‘.’ 0.1 ‘ ’ 1
							$emmeans
							mutants emmean SE df asymp.LCL asymp.UCL
							dM -2.499 0.4247 Inf -3.331 -1.666
							dMF 2.253 0.0722 Inf 2.111 2.394
							dMM 0.519 0.0488 Inf 0.423 0.615
							Results are given on the logit (not the response) scale.
							Confidence level used: 0.95
							$contrasts
							contrast estimate SE df z.ratio p.value
							dM - dMF	-4.75148022091292	0.430756117998368	Inf	-11.0305577155631	<0.0001
							dM - dMM	-3.01756492901907	0.427460794132904	Inf	-7.05927881676293	<0.0001
							dMF - dMM	1.73391529189385	0.0871607633923994	Inf	19.8933008891597	<0.0001
							Results are given on the log odds ratio (not the response) scale.
							P value adjustment: tukey method for comparing a family of 3 estimates

## Sheet: Fig.1a ANOVA 
Figure 1a
Maternal exposure 30Gy							Maternal exposure 60Gy							Paternal exposure 30Gy							Paternal exposure 60Gy							Paternal exposure 90Gy
summary(dat_filter_anova)							summary(dat_filter_anova)							summary(dat_filter_anova)							summary(dat_filter_anova)							summary(dat_filter_anova)
Df Sum Sq Mean Sq F value Pr(>F)							Df Sum Sq Mean Sq F value Pr(>F)							Df Sum Sq Mean Sq F value Pr(>F)							Df Sum Sq Mean Sq F value Pr(>F)							Df Sum Sq Mean Sq F value Pr(>F)
mutants 2 1755 877.7 6.51 0.011 *							mutants 2 9317 4659 237.3 1.94e-06 ***							mutants 2 296 148.0 0.63 0.539							mutants 2 9643 4821 23.49 2.23e-06 ***							mutants 2 9440 4720 43.16 5.47e-09 ***
Residuals 13 1753 134.8							Residuals 6 118 20							Residuals 32 7517 234.9							Residuals 24 4926 205							Residuals 26 2843 109
---							---							> dat_filter_tukey <-emmeans(dat_filter_anova, pairwise ~ mutants, adjust = "Tukey")							---							---
Signif. codes: 0 ‘***’ 0.001 ‘**’ 0.01 ‘*’ 0.05 ‘.’ 0.1 ‘ ’ 1							Signif. codes: 0 ‘***’ 0.001 ‘**’ 0.01 ‘*’ 0.05 ‘.’ 0.1 ‘ ’ 1							> dat_filter_tukey							Signif. codes: 0 ‘***’ 0.001 ‘**’ 0.01 ‘*’ 0.05 ‘.’ 0.1 ‘ ’ 1							Signif. codes: 0 ‘***’ 0.001 ‘**’ 0.01 ‘*’ 0.05 ‘.’ 0.1 ‘ ’ 1
>							>														> dat_filter_tukey <-emmeans(dat_filter_anova, pairwise ~ mutants, adjust = "Tukey")							> dat_filter_tukey <-emmeans(dat_filter_anova, pairwise ~ mutants, adjust = "Tukey")
> dat_filter_tukey <-emmeans(dat_filter_anova, pairwise ~ mutants, adjust = "Tukey")							> dat_filter_tukey <-emmeans(dat_filter_anova, pairwise ~ mutants, adjust = "Tukey")														> dat_filter_tukey							> dat_filter_tukey
> dat_filter_tukey							> dat_filter_tukey														$emmeans							$emmeans
$emmeans							$emmeans							$emmeans							mutants emmean SE df lower.CL upper.CL							mutants emmean SE df lower.CL upper.CL
mutants emmean SE df lower.CL upper.CL							mutants emmean SE df lower.CL upper.CL							mutants emmean SE df lower.CL upper.CL							dM 22.6 8.27 24 5.56 39.7							dM 12.4 6.04 26 -0.00387 24.8
dF 41.9 6.70 13 27.44 56.4							dF 73.72 2.56 6 67.459 80.0							dM 12.7 7.66 32 -2.90 28.3							dMF 68.1 3.97 24 59.90 76.3							dMF 72.7 2.79 26 66.95268 78.4
dFF 17.1 4.39 13 7.61 26.6							dFF 6.04 2.56 6 -0.217 12.3							dMF 21.1 3.83 32 13.27 28.9							dMM 33.0 4.32 24 24.09 41.9							dMM 54.0 3.02 26 47.77369 60.2
dFM 13.5 4.74 13 3.21 23.7							dFM 4.90 2.56 6 -1.361 11.2							dMM 16.5 3.96 32 8.45 24.6
																					Confidence level used: 0.95							Confidence level used: 0.95
Confidence level used: 0.95							Confidence level used: 0.95							Confidence level used: 0.95
																					$contrasts							$contrasts
$contrasts							$contrasts							$contrasts							contrast estimate SE df t.ratio p.value							contrast estimate SE df t.ratio p.value
contrast estimate SE df t.ratio p.value							contrast estimate SE df t.ratio p.value							contrast estimate SE df t.ratio p.value							dM - dMF -45.5 9.18 24 -4.956 0.0001							dM - dMF -60.3 6.65 26 -9.063 <.0001
dF - dFF 24.83 8.01 13 3.099 0.0215							dF - dFF 67.68 3.62 6 18.708 <.0001							dM - dMF -8.36 8.57 32 -0.976 0.5969							dM - dMM -10.4 9.33 24 -1.112 0.5163							dM - dMM -41.6 6.75 26 -6.159 <.0001
dF - dFM 28.47 8.21 13 3.467 0.0108							dF - dFM 68.82 3.62 6 19.024 <.0001							dM - dMM -3.79 8.62 32 -0.440 0.8993							dMF - dMM 35.1 5.87 24 5.980 <.0001							dMF - dMM 18.7 4.11 26 4.550 0.0003
dFF - dFM 3.64 6.46 13 0.563 0.8418							dFF - dFM 1.14 3.62 6 0.316 0.9469							dMF - dMM 4.57 5.51 32 0.830 0.6874
																					P value adjustment: tukey method for comparing a family of 3 estimates							P value adjustment: tukey method for comparing a family of 3 estimates
P value adjustment: tukey method for comparing a family of 3 estimates							P value adjustment: tukey method for comparing a family of 3 estimates							P value adjustment: tukey method for comparing a family of 3 estimates

## Sheet: Fig.1b GLM
Figure 1b
fog-2 F1							spe-8 F1
Deviance Residuals:							Deviance Residuals:
1 2 3 4 5 6							1 2 3 4 5 6
-0.9381 1.5820 -0.3468 1.9815 0.3652 -0.9661							0.7733 -0.5079 -0.4010 0.6922 0.3906 -1.3225
Coefficients:							Coefficients:
	Estimate	Std. Error	z value	Pr(>|z|)				Estimate	Std. Error	z value	Pr(>|z|)
(Intercept)	3.08568051020761	0.248015015092119	12.4415068541778	1.55541614966473e-35	***		(Intercept)	3.43398720395729	0.507992517182824	6.75991690389686	1.38070905626416e-11	***
genderdMM	-3.136572117504	0.263333070200653	-11.9110452595795	1.03669464522393e-32	***		genderdMM	-3.25630602671984	0.555958621882068	-5.85710140746873	4.71015542638478e-09	***
---							---
Signif. codes: 0 ‘***’ 0.001 ‘**’ 0.01 ‘*’ 0.05 ‘.’ 0.1 ‘ ’ 1							Signif. codes: 0 ‘***’ 0.001 ‘**’ 0.01 ‘*’ 0.05 ‘.’ 0.1 ‘ ’ 1
$emmeans							$emmeans
gender emmean SE df asymp.LCL asymp.UCL							gender emmean SE df asymp.LCL asymp.UCL
dMF 3.0857 0.2480 Inf 2.600 3.572							dMF 3.434 0.508 Inf 2.438 4.43
dMM -0.0509 0.0885 Inf -0.224 0.123							dMM 0.178 0.226 Inf -0.265 0.62
Results are given on the logit (not the response) scale.							Results are given on the logit (not the response) scale.
Confidence level used: 0.95							Confidence level used: 0.95
$contrasts							$contrasts
contrast	estimate	SE	df	z.ratio	p.value		contrast	estimate	SE	df	z.ratio	p.value
dMF - dMM	3.136572117504	0.263333070200653	Inf	11.9110452595795	<0.0001		dMF - dMM	3.25630602671984	0.555958621882068	Inf	5.85710140746873	<0.0001
Results are given on the log odds ratio (not the response) scale.							Results are given on the log odds ratio (not the response) scale.
fog-2 F2							spe-8 F2
Deviance Residuals:							Deviance Residuals:
Min 1Q Median 3Q Max							Min 1Q Median 3Q Max
-2.5565 -1.2788 -0.5644 0.7416 1.3761							-4.0140 -2.9609 -0.0004 0.7777 4.1358
Coefficients:							Coefficients:
Estimate Std. Error z value Pr(>|z|)								Estimate	Std. Error	z value	Pr(>|z|)
(Intercept) -5.429 1.002 -5.417 6.04e-08 ***							(Intercept)	-1.91773927208862	0.178492045847536	-10.7441161480479	6.31639879033831e-27	***
genderdMFM 1.927 1.100 1.751 0.07989 .							genderdMFM	-0.216964948266268	0.287559211244234	-0.754505297630658	0.450545865531106
genderdMMF 2.755 1.040 2.650 0.00804 **							genderdMMF	-0.735502692518598	0.292199481846567	-2.51712524563889	0.0118316761964077	*
genderdMMM 1.470 1.099 1.338 0.18098							genderdMMM	-19.1597407294831	1477.96370941753	-0.0129636070272889	0.989656827805241
---							---
Signif. codes: 0 ‘***’ 0.001 ‘**’ 0.01 ‘*’ 0.05 ‘.’ 0.1 ‘ ’ 1							Signif. codes: 0 ‘***’ 0.001 ‘**’ 0.01 ‘*’ 0.05 ‘.’ 0.1 ‘ ’ 1
$emmeans							$emmeans
gender emmean SE df asymp.LCL asymp.UCL							gender emmean SE df asymp.LCL asymp.UCL
dMFF -5.43 1.002 Inf -7.39 -3.47							dMFF -1.92 0.178 Inf -2.27 -1.57
dMFM -3.50 0.454 Inf -4.39 -2.61							dMFM -2.13 0.226 Inf -2.58 -1.69
dMMF -2.67 0.276 Inf -3.22 -2.13							dMMF -2.65 0.231 Inf -3.11 -2.20
dMMM -3.96 0.451 Inf -4.84 -3.07							dMMM -21.08 1477.964 Inf -2917.83 2875.68
Results are given on the logit (not the response) scale.							Results are given on the logit (not the response) scale.
Confidence level used: 0.95							Confidence level used: 0.95
$contrasts							$contrasts
contrast estimate SE df z.ratio p.value							contrast estimate SE df z.ratio p.value
dMFF - dMFM -1.927 1.100 Inf -1.751 0.2972							dMFF - dMFM 0.217 0.288 Inf 0.755 0.8748
dMFF - dMMF -2.755 1.040 Inf -2.650 0.0401							dMFF - dMMF 0.736 0.292 Inf 2.517 0.0573
dMFF - dMMM -1.470 1.099 Inf -1.338 0.5388							dMFF - dMMM 19.160 1477.964 Inf 0.013 1.0000
dMFM - dMMF -0.828 0.531 Inf -1.559 0.4023							dMFM - dMMF 0.519 0.323 Inf 1.605 0.3756
dMFM - dMMM 0.456 0.640 Inf 0.713 0.8920							dMFM - dMMM 18.943 1477.964 Inf 0.013 1.0000
dMMF - dMMM 1.285 0.529 Inf 2.427 0.0720							dMMF - dMMM 18.424 1477.964 Inf 0.012 1.0000
Results are given on the log odds ratio (not the response) scale.							Results are given on the log odds ratio (not the response) scale.
P value adjustment: tukey method for comparing a family of 4 estimates							P value adjustment: tukey method for comparing a family of 4 estimates

## Sheet: Fig.1b ANOVA 
Figure 1b
fog-2 F1						spe-8 F1
Two Sample t-test						Two Sample t-test
data: arc_trans by gender						data: arc_trans by gender
t = 7.2446, df = 4, p-value = 0.001927						t = 7.3763, df = 4, p-value = 0.0018
alternative hypothesis: true difference in means is not equal to 0						alternative hypothesis: true difference in means is not equal to 0
95 percent confidence interval:						95 percent confidence interval:
19.06494 42.75807						20.38477 44.99327
sample estimates:						sample estimates:
mean in group dMF mean in group dMM						mean in group dMF mean in group dMM
78.3571 47.4456						79.28260 46.59358
fog-2 F2
summary(dat_filter_anova)						summary(dat_filter_anova)
Df Sum Sq Mean Sq F value Pr(>F)						Df Sum Sq Mean Sq F value Pr(>F)
gender 3 141.7 47.24 1.02 0.433						gender 3 579.8 193.3 1.599 0.264
Residuals 8 370.6 46.32						Residuals 8 966.9 120.9
$emmeans						$emmeans
gender emmean SE df lower.CL upper.CL						gender emmean SE df lower.CL upper.CL
dMFF 1.81 3.93 8 -7.25 10.9						dMFF 18.9 6.35 8 4.217 33.5
dMFM 7.41 3.93 8 -1.65 16.5						dMFM 14.2 6.35 8 -0.452 28.8
dMMF 10.58 3.93 8 1.52 19.6						dMMF 11.8 6.35 8 -2.871 26.4
dMMM 3.37 3.93 8 -5.69 12.4						dMMM 0.0 6.35 8 -14.637 14.6
Confidence level used: 0.95						Confidence level used: 0.95
$contrasts						$contrasts
contrast estimate SE df t.ratio p.value						contrast estimate SE df t.ratio p.value
dMFF - dMFM -5.60 5.56 8 -1.008 0.7496						dMFF - dMFM 4.67 8.98 8 0.520 0.9518
dMFF - dMMF -8.77 5.56 8 -1.578 0.4407						dMFF - dMMF 7.09 8.98 8 0.790 0.8572
dMFF - dMMM -1.57 5.56 8 -0.282 0.9916						dMFF - dMMM 18.85 8.98 8 2.100 0.2316
dMFM - dMMF -3.17 5.56 8 -0.570 0.9383						dMFM - dMMF 2.42 8.98 8 0.269 0.9926
dMFM - dMMM 4.04 5.56 8 0.726 0.8839						dMFM - dMMM 14.18 8.98 8 1.580 0.4396
dMMF - dMMM 7.20 5.56 8 1.296 0.5898						dMMF - dMMM 11.77 8.98 8 1.311 0.5818
P value adjustment: tukey method for comparing a family of 4 estimates						P value adjustment: tukey method for comparing a family of 4 estimates

## Sheet: Fig.1c GLM
Figure 1c
D1							D2
Deviance Residuals:							Deviance Residuals:
Min 1Q Median 3Q Max							Min 1Q Median 3Q Max
-4.0512 -0.8345 0.1952 1.8343 3.2062							-1.84562 -1.00625 -0.00008 0.79658 1.69410
Coefficients:							Coefficients:
	Estimate	Std. Error	z value	Pr(>|z|)				Estimate	Std. Error	z value	Pr(>|z|)
(Intercept)	2.74518974805167	0.169596987406366	16.1865478274919	6.27518114317984e-59	***		(Intercept)	-2.42036812865043	0.521749194749952	-4.63894942820255	3.50184722024392e-06	***
genderM	-3.45232317058635	0.198185806001409	-17.4196287829099	5.85558001426159e-68	***		genderM	-19.3330874210455	3226.54719726399	-0.00599188117794756	0.995219199125196
mutantsspe-8	-0.6673418322078	0.189552118532874	-3.52062449828047	0.000430531829414141	***		mutantsspe-8	-0.514875383422912	0.563923711076205	-0.913023115201721	0.361230384553251
genderM:mutantsspe-8	0.775818917603461	0.226991126542959	3.41783808653258	0.000631206449959131	***		genderM:mutantsspe-8	17.8110808772074	3226.54724354973	0.00552016739033156	0.995595566035052
---							---
Signif. codes: 0 ‘***’ 0.001 ‘**’ 0.01 ‘*’ 0.05 ‘.’ 0.1 ‘ ’ 1							Signif. codes: 0 ‘***’ 0.001 ‘**’ 0.01 ‘*’ 0.05 ‘.’ 0.1 ‘ ’ 1
$emmeans							$emmeans
gender mutants emmean SE df asymp.LCL asymp.UCL							gender mutants emmean SE df asymp.LCL asymp.UCL
F fog-2 2.745 0.1696 Inf 2.413 3.078							F fog-2 -2.42 0.522 Inf -3.44 -1.40
M fog-2 -0.707 0.1025 Inf -0.908 -0.506							M fog-2 -21.75 3226.547 Inf -6345.67 6302.16
F spe-8 2.078 0.0847 Inf 1.912 2.244							F spe-8 -2.94 0.214 Inf -3.35 -2.52
M spe-8 -0.599 0.0713 Inf -0.738 -0.459							M spe-8 -4.46 0.503 Inf -5.44 -3.47
Results are given on the logit (not the response) scale.							Results are given on the logit (not the response) scale.
Confidence level used: 0.95							Confidence level used: 0.95
$contrasts							$contrasts
contrast estimate SE df z.ratio p.value							contrast estimate SE df z.ratio p.value
(F fog-2) - (M fog-2) 3.452 0.198 Inf 17.420 <.0001							(F fog-2) - (M fog-2) 19.333 3226.547 Inf 0.006 1.0000
(F fog-2) - (F spe-8) 0.667 0.190 Inf 3.521 0.0024							(F fog-2) - (F spe-8) 0.515 0.564 Inf 0.913 0.7979
(F fog-2) - (M spe-8) 3.344 0.184 Inf 18.176 <.0001							(F fog-2) - (M spe-8) 2.037 0.725 Inf 2.811 0.0255
(M fog-2) - (F spe-8) -2.785 0.133 Inf -20.944 <.0001							(M fog-2) - (F spe-8) -18.818 3226.547 Inf -0.006 1.0000
(M fog-2) - (M spe-8) -0.108 0.125 Inf -0.869 0.8211							(M fog-2) - (M spe-8) -17.296 3226.547 Inf -0.005 1.0000
(F spe-8) - (M spe-8) 2.677 0.111 Inf 24.185 <.0001							(F spe-8) - (M spe-8) 1.522 0.547 Inf 2.785 0.0275
Results are given on the log odds ratio (not the response) scale.							Results are given on the log odds ratio (not the response) scale.
P value adjustment: tukey method for comparing a family of 4 estimates							P value adjustment: tukey method for comparing a family of 4 estimates

## Sheet: Fig.1c ANOVA 
Figure 1c
D1			D2
summary(dat_filter_anova)			summary(dat_filter_anova)
Df Sum Sq Mean Sq F value Pr(>F)			Df Sum Sq Mean Sq F value Pr(>F)
gender 1 5043 5043 175.264 1.61e-08 ***			gender 1 220.5 220.47 3.237 0.110
mutants 1 16 16 0.564 0.467			mutants 1 144.8 144.85 2.127 0.183
gender:mutants 1 40 40 1.403 0.259			gender:mutants 1 0.9 0.88 0.013 0.912
Residuals 12 345 29			Residuals 8 544.9 68.12
---
Signif. codes: 0 ‘***’ 0.001 ‘**’ 0.01 ‘*’ 0.05 ‘.’ 0.1 ‘ ’ 1
$emmeans			$emmeans
gender mutants emmean SE df lower.CL upper.CL			gender mutants emmean SE df lower.CL upper.CL
F fog-2 75.7 3.1 12 68.9 82.4			F fog-2 8.03 4.77 8 -2.96 19.0
M fog-2 36.1 3.1 12 29.3 42.8			M fog-2 0.00 4.77 8 -10.99 11.0
F spe-8 70.3 2.4 12 65.1 75.5			F spe-8 15.52 4.77 8 4.53 26.5
M spe-8 37.3 2.4 12 32.0 42.5			M spe-8 6.41 4.77 8 -4.58 17.4
Confidence level used: 0.95			Confidence level used: 0.95
$contrasts			$contrasts
contrast estimate SE df t.ratio p.value			contrast estimate SE df t.ratio p.value
(F fog-2) - (M fog-2) 39.61 4.38 12 9.044 <.0001			(F fog-2) - (M fog-2) 8.03 6.74 8 1.192 0.6482
(F fog-2) - (F spe-8) 5.36 3.92 12 1.369 0.5404			(F fog-2) - (F spe-8) -7.49 6.74 8 -1.111 0.6931
(F fog-2) - (M spe-8) 38.41 3.92 12 9.804 <.0001			(F fog-2) - (M spe-8) 1.62 6.74 8 0.241 0.9947
(M fog-2) - (F spe-8) -34.25 3.92 12 -8.742 <.0001			(M fog-2) - (F spe-8) -15.52 6.74 8 -2.303 0.1763
(M fog-2) - (M spe-8) -1.20 3.92 12 -0.307 0.9895			(M fog-2) - (M spe-8) -6.41 6.74 8 -0.951 0.7796
(F spe-8) - (M spe-8) 33.04 3.39 12 9.741 <.0001			(F spe-8) - (M spe-8) 9.11 6.74 8 1.352 0.5588
P value adjustment: tukey method for comparing a family of 4 estimates			P value adjustment: tukey method for comparing a family of 4 estimates

## Sheet: Fig.3b
Figure 3b
Adjusted p-values are shown for each base combination
Position around Breakpoint indicated In yellow	Type 1
		-4	-3	-2	-1	0	1	2	3
	-4	0.990318	1	1	1	1	0.990318	0.941948	1
	-3	1	0.941948	0.941948	1	0.941948	0.941948	0.990318	1
	-2	0.941948	0.941948	0.990318	0.941948	0.941948	0.941948	0.990318	0.941948
	-1	1	0.990318	0.941948	0.941948	1	0.941948	0.941948	0.941948
	0	1	0.941948	1	0.00256	0.941948	1	0.941948	1
	1	0.941948	1	0.941948	1	1	1	1	1
	2	0.941948	1	1	1	0.941948	1	0.941948	1
	3	0.941948	1	0.941948	1	1	0.941948	0.941948	1

## Sheet: Fig.3c GLM
Figure 3c
Control							F1 60Gy							F1 90Gy
Deviance Residuals:							Deviance Residuals:							Deviance Residuals:
Min 1Q Median 3Q Max							Min 1Q Median 3Q Max							Min 1Q Median 3Q Max
-1.09950 -0.80020 0.09496 0.27964 0.92432							-4.6745 -1.1161 0.1524 1.1099 3.7655							-1.6597 -1.1889 -0.0121 0.8750 1.8926
Coefficients:							Coefficients:							Coefficients:
	Estimate	Std. Error	z value	Pr(>|z|)				Estimate	Std. Error	z value	Pr(>|z|)				Estimate	Std. Error	z value	Pr(>|z|)
(Intercept)	-3.98279207631635	0.582704482097349	-6.83501191200889	8.19982149762758e-12	***		(Intercept)	-1.22776166628995	0.0893373256975262	-13.7429865591326	5.61124657763161e-43	***		(Intercept)	-0.76460614454209	0.164739819588297	-4.64129526457493	3.46231965754645e-06	***
mutantscku-70;fog-2	-1.64482903735037	1.15893689243843	-1.41925677582808	0.155824168811334			mutantscku-70;fog-2	0.359897528321281	0.128787779967193	2.79450059945873	0.00519799444072105	**		mutantscku-70;fog-2	1.51637816844956	0.180809713495254	8.38659682124522	5.00417581302051e-17	***
mutantsfog-2	-0.73570679497874	0.918699504911852	-0.800813313869511	0.42323973017			mutantsfog-2	-0.0216342956575125	0.124699042965267	-0.173492074542532	0.862264657020779			mutantsfog-2	-0.0442254350173164	0.233260571047477	-0.189596702171817	0.849625171624757
mutantspolq-1; fog-2	-0.163512224836459	0.736687905709211	-0.221955896885596	0.824348216158081			mutantspolq-1; fog-2	3.3851647494395	0.195277199614625	17.3351766418201	2.55281597235835e-67	***		mutantspolq-1; fog-2	4.37760090100161	0.325784800416322	13.4370937361333	3.66552128317226e-41	***
---							---							---
Signif. codes: 0 ‘***’ 0.001 ‘**’ 0.01 ‘*’ 0.05 ‘.’ 0.1 ‘ ’ 1							Signif. codes: 0 ‘***’ 0.001 ‘**’ 0.01 ‘*’ 0.05 ‘.’ 0.1 ‘ ’ 1							Signif. codes: 0 ‘***’ 0.001 ‘**’ 0.01 ‘*’ 0.05 ‘.’ 0.1 ‘ ’ 1
$emmeans							$emmeans							$emmeans
mutants emmean SE df asymp.LCL asymp.UCL							mutants emmean SE df asymp.LCL asymp.UCL							mutants emmean SE df asymp.LCL asymp.UCL
brc-1;fog-2 -3.98 0.583 Inf -5.12 -2.84							brc-1;fog-2 -1.228 0.0893 Inf -1.40 -1.053							brc-1;fog-2 -0.765 0.1647 Inf -1.087 -0.442
cku-70;fog-2 -5.63 1.002 Inf -7.59 -3.66							cku-70;fog-2 -0.868 0.0928 Inf -1.05 -0.686							cku-70;fog-2 0.752 0.0745 Inf 0.606 0.898
fog-2 -4.72 0.710 Inf -6.11 -3.33							fog-2 -1.249 0.0870 Inf -1.42 -1.079							fog-2 -0.809 0.1651 Inf -1.133 -0.485
polq-1; fog-2 -4.15 0.451 Inf -5.03 -3.26							polq-1; fog-2 2.157 0.1736 Inf 1.82 2.498							polq-1; fog-2 3.613 0.2811 Inf 3.062 4.164
Results are given on the logit (not the response) scale.							Results are given on the logit (not the response) scale.							Results are given on the logit (not the response) scale.
Confidence level used: 0.95							Confidence level used: 0.95							Confidence level used: 0.95
$contrasts							$contrasts							$contrasts
contrast estimate SE df z.ratio p.value							contrast estimate SE df z.ratio p.value							contrast estimate SE df z.ratio p.value
(brc-1;fog-2) - (cku-70;fog-2) 1.645 1.159 Inf 1.419 0.4872							(brc-1;fog-2) - (cku-70;fog-2) -0.3599 0.129 Inf -2.795 0.0267							(brc-1;fog-2) - (cku-70;fog-2) -1.5164 0.181 Inf -8.387 <.0001
(brc-1;fog-2) - (fog-2) 0.736 0.919 Inf 0.801 0.8541							(brc-1;fog-2) - (fog-2) 0.0216 0.125 Inf 0.173 0.9981							(brc-1;fog-2) - (fog-2) 0.0442 0.233 Inf 0.190 0.9976
(brc-1;fog-2) - (polq-1; fog-2) 0.164 0.737 Inf 0.222 0.9961							(brc-1;fog-2) - (polq-1; fog-2) -3.3852 0.195 Inf -17.335 <.0001							(brc-1;fog-2) - (polq-1; fog-2) -4.3776 0.326 Inf -13.437 <.0001
(cku-70;fog-2) - (fog-2) -0.909 1.228 Inf -0.740 0.8808							(cku-70;fog-2) - (fog-2) 0.3815 0.127 Inf 3.000 0.0144							(cku-70;fog-2) - (fog-2) 1.5606 0.181 Inf 8.614 <.0001
(cku-70;fog-2) - (polq-1; fog-2) -1.481 1.099 Inf -1.348 0.5319							(cku-70;fog-2) - (polq-1; fog-2) -3.0253 0.197 Inf -15.367 <.0001							(cku-70;fog-2) - (polq-1; fog-2) -2.8612 0.291 Inf -9.840 <.0001
(fog-2) - (polq-1; fog-2) -0.572 0.841 Inf -0.680 0.9047							(fog-2) - (polq-1; fog-2) -3.4068 0.194 Inf -17.541 <.0001							(fog-2) - (polq-1; fog-2) -4.4218 0.326 Inf -13.564 <.0001
Results are given on the log odds ratio (not the response) scale.							Results are given on the log odds ratio (not the response) scale.							Results are given on the log odds ratio (not the response) scale.
P value adjustment: tukey method for comparing a family of 4 estimates							P value adjustment: tukey method for comparing a family of 4 estimates							P value adjustment: tukey method for comparing a family of 4 estimates
							F2 60Gy female							F2 90Gy female
							Deviance Residuals:							Deviance Residuals:
							Min 1Q Median 3Q Max							Min 1Q Median 3Q Max
							-6.0682 -0.8642 0.1817 1.9727 3.4521							-2.3634 -0.2852 0.4625 0.9721 1.7194
							Coefficients:							Coefficients:
								Estimate	Std. Error	z value	Pr(>|z|)				Estimate	Std. Error	z value	Pr(>|z|)
							(Intercept)	1.72780251251513	0.0785228288601958	22.0038240801457	2.64694308840999e-107	***		(Intercept)	4.9836066217074	0.501709067358248	9.93326002248396	2.98338838595161e-23	***
							mutantscku-70;fog-2	0.994953835976746	0.213625731251633	4.65746251702599	3.2013068614849e-06	***		mutantscku-70;fog-2	-0.431234621286288	0.62934500325364	-0.685211798070781	0.49321027999619
							mutantsfog-2	-0.168236430121205	0.130647552809599	-1.28771206580798	0.197846211874618			mutantsfog-2	-1.19592658284937	0.574784499511693	-2.08065211199218	0.0374657603051986	*
							---							---
							Signif. codes: 0 ‘***’ 0.001 ‘**’ 0.01 ‘*’ 0.05 ‘.’ 0.1 ‘ ’ 1							Signif. codes: 0 ‘***’ 0.001 ‘**’ 0.01 ‘*’ 0.05 ‘.’ 0.1 ‘ ’ 1
							$emmeans							$emmeans
							mutants emmean SE df asymp.LCL asymp.UCL							mutants emmean SE df asymp.LCL asymp.UCL
							brc-1;fog-2 1.73 0.0785 Inf 1.57 1.88							brc-1;fog-2 4.98 0.502 Inf 4.00 5.97
							cku-70;fog-2 2.72 0.1987 Inf 2.33 3.11							cku-70;fog-2 4.55 0.380 Inf 3.81 5.30
							fog-2 1.56 0.1044 Inf 1.35 1.76							fog-2 3.79 0.280 Inf 3.24 4.34
							Results are given on the logit (not the response) scale.							Results are given on the logit (not the response) scale.
							Confidence level used: 0.95							Confidence level used: 0.95
							$contrasts							$contrasts
							contrast estimate SE df z.ratio p.value							contrast estimate SE df z.ratio p.value
							(brc-1;fog-2) - (cku-70;fog-2) -0.995 0.214 Inf -4.657 <.0001							(brc-1;fog-2) - (cku-70;fog-2) 0.431 0.629 Inf 0.685 0.7721
							(brc-1;fog-2) - (fog-2) 0.168 0.131 Inf 1.288 0.4021							(brc-1;fog-2) - (fog-2) 1.196 0.575 Inf 2.081 0.0938
							(cku-70;fog-2) - (fog-2) 1.163 0.224 Inf 5.183 <.0001							(cku-70;fog-2) - (fog-2) 0.765 0.472 Inf 1.619 0.2375
							Results are given on the log odds ratio (not the response) scale.							Results are given on the log odds ratio (not the response) scale.
							P value adjustment: tukey method for comparing a family of 3 estimates							P value adjustment: tukey method for comparing a family of 3 estimates
							F2 60Gy male							F2 90Gy male
							Deviance Residuals:							Deviance Residuals:
							Min 1Q Median 3Q Max							Min 1Q Median 3Q Max
							-5.340 -3.177 0.449 2.953 4.912							-3.1231 -0.9041 0.5859 1.3115 4.9829
							Coefficients:							Coefficients:
								Estimate	Std. Error	z value	Pr(>|z|)				Estimate	Std. Error	z value	Pr(>|z|)
							(Intercept)	-0.331357135954443	0.0600760847728812	-5.5156246817206	3.47543246270716e-08	***		(Intercept)	0.821497214442469	0.0609946131487281	13.4683568275012	2.4015103574739e-41	***
							mutantscku-70;fog-2	1.2709761203195	0.110668422951325	11.4845417186302	1.57769837773707e-30	***		mutantscku-70;fog-2	1.91395195570184	0.219284049081218	8.72818594750117	2.58789919087867e-18	***
							mutantsfog-2	0.0878248481155914	0.0976502010468295	0.899382153585877	0.368449141740994			mutantsfog-2	0.0630821109818899	0.10902900758097	0.578580988504756	0.562871935803505
							---							---
							Signif. codes: 0 ‘***’ 0.001 ‘**’ 0.01 ‘*’ 0.05 ‘.’ 0.1 ‘ ’ 1							Signif. codes: 0 ‘***’ 0.001 ‘**’ 0.01 ‘*’ 0.05 ‘.’ 0.1 ‘ ’ 1
							$emmeans							$emmeans
							mutants emmean SE df asymp.LCL asymp.UCL							mutants emmean SE df asymp.LCL asymp.UCL
							brc-1;fog-2 -0.331 0.0601 Inf -0.449 -0.2136							brc-1;fog-2 0.821 0.0610 Inf 0.702 0.941
							cku-70;fog-2 0.940 0.0929 Inf 0.757 1.1218							cku-70;fog-2 2.735 0.2106 Inf 2.323 3.148
							fog-2 -0.244 0.0770 Inf -0.394 -0.0926							fog-2 0.885 0.0904 Inf 0.707 1.062
							Results are given on the logit (not the response) scale.							Results are given on the logit (not the response) scale.
							Confidence level used: 0.95							Confidence level used: 0.95
							$contrasts							$contrasts
							contrast estimate SE df z.ratio p.value							contrast estimate SE df z.ratio p.value
							(brc-1;fog-2) - (cku-70;fog-2) -1.2710 0.1107 Inf -11.485 <.0001							(brc-1;fog-2) - (cku-70;fog-2) -1.9140 0.219 Inf -8.728 <.0001
							(brc-1;fog-2) - (fog-2) -0.0878 0.0977 Inf -0.899 0.6407							(brc-1;fog-2) - (fog-2) -0.0631 0.109 Inf -0.579 0.8316
							(cku-70;fog-2) - (fog-2) 1.1832 0.1207 Inf 9.804 <.0001							(cku-70;fog-2) - (fog-2) 1.8509 0.229 Inf 8.075 <.0001
							Results are given on the log odds ratio (not the response) scale.							Results are given on the log odds ratio (not the response) scale.
							P value adjustment: tukey method for comparing a family of 3 estimates							P value adjustment: tukey method for comparing a family of 3 estimates

## Sheet: Fig.3c ANOVA
Figure 3c
Control					F1 60Gy					F2 60Gy female					F2 60Gy male
summary(dat_filter_anova)					summary(dat_filter_anova)					summary(dat_filter_anova)					summary(dat_filter_anova)
Df Sum Sq Mean Sq F value Pr(>F)					Df Sum Sq Mean Sq F value Pr(>F)					Df Sum Sq Mean Sq F value Pr(>F)					Df Sum Sq Mean Sq F value Pr(>F)
mutants 3 41.9 13.97 1.061 0.418					mutants 3 3493 1164.3 57.71 9.2e-06 ***					mutants 2 644.8 322.4 4.868 0.0173 *					mutants 2 1434 717.1 7.697 0.00417 **
Residuals 8 105.3 13.17					Residuals 8 161 20.2					Residuals 23 1523.3 66.2					Residuals 17 1584 93.2
					Signif. codes: 0 ‘***’ 0.001 ‘**’ 0.01 ‘*’ 0.05 ‘.’ 0.1 ‘ ’ 1					Signif. codes: 0 ‘***’ 0.001 ‘**’ 0.01 ‘*’ 0.05 ‘.’ 0.1 ‘ ’ 1					---
$emmeans					$emmeans										Signif. codes: 0 ‘***’ 0.001 ‘**’ 0.01 ‘*’ 0.05 ‘.’ 0.1 ‘ ’ 1
mutants emmean SE df lower.CL upper.CL					mutants emmean SE df lower.CL upper.CL					$emmeans					$emmeans
brc-1;fog-2 5.55 2.09 8 0.721 10.38					brc-1;fog-2 33.6 2.59 8 27.6 39.5					mutants emmean SE df lower.CL upper.CL					mutants emmean SE df lower.CL upper.CL
cku-70;fog-2 1.97 2.09 8 -2.858 6.80					cku-70;fog-2 36.4 2.59 8 30.4 42.3					brc-1;fog-2 67.2 2.88 23 61.2 73.1					brc-1;fog-2 40.5 3.65 17 32.8 48.2
fog-2 4.45 2.09 8 -0.377 9.28					fog-2 28.2 2.59 8 22.2 34.2					cku-70;fog-2 76.8 2.71 23 71.1 82.4					cku-70;fog-2 60.7 4.32 17 51.6 69.8
polq-1; fog-2 7.10 2.09 8 2.271 11.93					polq-1; fog-2 71.5 2.59 8 65.5 77.5					fog-2 65.6 2.71 23 60.0 71.3					fog-2 41.9 3.41 17 34.7 49.1
Confidence level used: 0.95					Confidence level used: 0.95					Confidence level used: 0.95					Confidence level used: 0.95
$contrasts					$contrasts					$contrasts					$contrasts
contrast estimate SE df t.ratio p.value					contrast estimate SE df t.ratio p.value					contrast estimate SE df t.ratio p.value					contrast estimate SE df t.ratio p.value
(brc-1;fog-2) - (cku-70;fog-2) 3.58 2.96 8 1.208 0.6392					(brc-1;fog-2) - (cku-70;fog-2) -2.80 3.67 8 -0.763 0.8689					(brc-1;fog-2) - (cku-70;fog-2) -9.57 3.95 23 -2.421 0.0594					(brc-1;fog-2) - (cku-70;fog-2) -20.26 5.65 17 -3.585 0.0061
(brc-1;fog-2) - (fog-2) 1.10 2.96 8 0.371 0.9814					(brc-1;fog-2) - (fog-2) 5.34 3.67 8 1.457 0.5024					(brc-1;fog-2) - (fog-2) 1.54 3.95 23 0.388 0.9205					(brc-1;fog-2) - (fog-2) -1.42 5.00 17 -0.285 0.9563
(brc-1;fog-2) - (polq-1; fog-2) -1.55 2.96 8 -0.523 0.9511					(brc-1;fog-2) - (polq-1; fog-2) -37.97 3.67 8 -10.353 <.0001					(cku-70;fog-2) - (fog-2) 11.11 3.84 23 2.896 0.0214					(cku-70;fog-2) - (fog-2) 18.84 5.50 17 3.424 0.0086
(cku-70;fog-2) - (fog-2) -2.48 2.96 8 -0.837 0.8356					(cku-70;fog-2) - (fog-2) 8.14 3.67 8 2.220 0.1974
(cku-70;fog-2) - (polq-1; fog-2) -5.13 2.96 8 -1.731 0.3692					(cku-70;fog-2) - (polq-1; fog-2) -35.17 3.67 8 -9.590 0.0001					P value adjustment: tukey method for comparing a family of 3 estimates					P value adjustment: tukey method for comparing a family of 3 estimates
(fog-2) - (polq-1; fog-2) -2.65 2.96 8 -0.894 0.8085					(fog-2) - (polq-1; fog-2) -43.31 3.67 8 -11.810 <.0001
P value adjustment: tukey method for comparing a family of 4 estimates					P value adjustment: tukey method for comparing a family of 4 estimates
					F1 90Gy					F2 90Gy female					F2 90Gy male
					summary(dat_filter_anova)					summary(dat_filter_anova)					summary(dat_filter_anova)
					Df Sum Sq Mean Sq F value Pr(>F)					Df Sum Sq Mean Sq F value Pr(>F)					Df Sum Sq Mean Sq F value Pr(>F)
					mutants 3 4532 1510.6 69.86 4.43e-06 ***					mutants 2 75.2 37.59 1.926 0.168					mutants 2 1280 640.0 16.64 6.68e-05 ***
					Residuals 8 173 21.6					Residuals 23 448.9 19.52					Residuals 19 731 38.5
					---										---
					Signif. codes: 0 ‘***’ 0.001 ‘**’ 0.01 ‘*’ 0.05 ‘.’ 0.1 ‘ ’ 1										Signif. codes: 0 ‘***’ 0.001 ‘**’ 0.01 ‘*’ 0.05 ‘.’ 0.1 ‘ ’ 1
					$emmeans					$emmeans					$emmeans
					mutants emmean SE df lower.CL upper.CL					mutants emmean SE df lower.CL upper.CL					mutants emmean SE df lower.CL upper.CL
					brc-1;fog-2 34.5 2.68 8 28.3 40.7					brc-1;fog-2 85.9 1.67 23 82.4 89.4					brc-1;fog-2 57.3 2.07 19 53.0 61.7
					cku-70;fog-2 55.5 2.68 8 49.3 61.7					cku-70;fog-2 87.0 1.40 23 84.2 89.9					cku-70;fog-2 75.8 2.77 19 70.0 81.6
					fog-2 32.4 2.68 8 26.2 38.6					fog-2 83.1 1.47 23 80.1 86.2					fog-2 57.9 2.19 19 53.3 62.5
					polq-1; fog-2 80.5 2.68 8 74.3 86.7
										Confidence level used: 0.95					Confidence level used: 0.95
					Confidence level used: 0.95
										$contrasts					$contrasts
					$contrasts					contrast estimate SE df t.ratio p.value					contrast estimate SE df t.ratio p.value
					contrast estimate SE df t.ratio p.value					(brc-1;fog-2) - (cku-70;fog-2) -1.15 2.18 23 -0.526 0.8592					(brc-1;fog-2) - (cku-70;fog-2) -18.448 3.46 19 -5.332 0.0001
					(brc-1;fog-2) - (cku-70;fog-2) -21.05 3.8 8 -5.543 0.0024					(brc-1;fog-2) - (fog-2) 2.77 2.23 23 1.244 0.4403					(brc-1;fog-2) - (fog-2) -0.543 3.01 19 -0.180 0.9823
					(brc-1;fog-2) - (fog-2) 2.06 3.8 8 0.543 0.9458					(cku-70;fog-2) - (fog-2) 3.92 2.03 23 1.929 0.1533					(cku-70;fog-2) - (fog-2) 17.905 3.54 19 5.064 0.0002
					(brc-1;fog-2) - (polq-1; fog-2) -46.05 3.8 8 -12.129 <.0001
					(cku-70;fog-2) - (fog-2) 23.11 3.8 8 6.086 0.0013					P value adjustment: tukey method for comparing a family of 3 estimates					P value adjustment: tukey method for comparing a family of 3 estimates
					(cku-70;fog-2) - (polq-1; fog-2) -25.01 3.8 8 -6.587 0.0008
					(fog-2) - (polq-1; fog-2) -48.12 3.8 8 -12.673 <.0001
					P value adjustment: tukey method for comparing a family of 4 estimates

## Sheet: Fig.3d GLM
Fig.3d
IR Father; Control Mother
glm(formula = cbind(Eggs, Larvae) ~ father * mother, family = binomial(link = "logit"),
data = datP0)
Deviance Residuals:
Min 1Q Median 3Q Max
-1.55850 -0.79229 0.02459 0.69621 1.64703
Coefficients:
	Estimate	Std. Error	z value	Pr(>|z|)
(Intercept)	-3.03082359336526	0.386980224902505	-7.83198571484847	4.80224107653786e-15	***
fatherpolq-1; fog-2	0.0540193296967913	0.530210446470288	0.101882809092896	0.918849695306954
motherpolq-1; fog-2	5.06225591585874	0.443717074278844	11.4087471708999	3.78136273191145e-30	***
fatherpolq-1; fog-2:motherpolq-1; fog-2	-0.156833000245014	0.611611166163255	-0.256425992397842	0.797621919607055
---
Signif. codes: 0 ‘***’ 0.001 ‘**’ 0.01 ‘*’ 0.05 ‘.’ 0.1 ‘ ’ 1
$emmeans
father mother emmean SE df asymp.LCL asymp.UCL
fog-2 fog-2 -3.03 0.387 Inf -3.79 -2.27
polq-1; fog-2 fog-2 -2.98 0.362 Inf -3.69 -2.27
fog-2 polq-1; fog-2 2.03 0.217 Inf 1.61 2.46
polq-1; fog-2 polq-1; fog-2 1.93 0.214 Inf 1.51 2.35
Results are given on the logit (not the response) scale.
Confidence level used: 0.95
$contrasts
contrast estimate SE df z.ratio p.value
(Father fog-2 Mother fog-2) – (Father polq-1; fog-2 Mother fog-2) -0.054 0.530 Inf -0.102 0.9996
(Father fog-2 Mother fog-2) – (Father fog-2 Mother polq-1; fog-2) -5.062 0.444 Inf -11.409 <.0001
(Father fog-2 Mother fog-2) – (Father polq-1; fog-2 Mother polq-1; fog-2) -4.959 0.442 Inf -11.215 <.0001
(Father polq-1; fog-2 Mother fog-2) – (Father fog-2 Mother polq-1; fog-2) -5.008 0.422 Inf -11.854 <.0001
(Father polq-1; fog-2 Mother fog-2) – (Father polq-1; fog-2 Mother polq-1; fog-2) -4.905 0.421 Inf -11.654 <.0001
(Father fog-2 Mother polq-1; fog-2) – (Father polq-1; fog-2 Mother polq-1; fog-2) 0.103 0.305 Inf 0.337 0.9868
Results are given on the log odds ratio (not the response) scale.
P value adjustment: tukey method for comparing a family of 4 estimates

[truncated: 25 more sheets: Fig.3d ANOVA, Fig. 4c GLM, Fig. 4c ANOVA, Fig.4e, Fig. 4f GLM, Fig. 4f ANOVA, Fig.5b, Fig.5c GLM, Fig.5c ANOVA, Extended Data.Fig.2d GLM, Extended Data.Fig.2d ANOVA, Extended Data.Fig.2f, Extended Data.Fig.2g, Extended Data.Fig.6e, Extended Data.Fig.6f, Extended Data.Fig.6h GLM, Extended Data.Fig.6h ANOVA, Extended Data.Fig.8a GLM, Extended Data.Fig.8a ANOVA, Extended Data.Fig.8b GLM …]
